# Supplementary material for: Down-Regulation of lncRNA MBNL1-AS1 Promotes Tumor Stem Cell-like Characteristics and Prostate Cancer Progression through miR-221-3p/CDKN1B/C-myc Axis
Source: Cancers (Basel). 2022 Nov 24;14(23):5783. doi: 10.3390/cancers14235783 (PMC9739743; doi:10.3390/cancers14235783)
Supplement: Supplementary file 1 [file cancers-14-05783-s001.zip]

Archive with 1 entries (1 files):
- cancers-2012898-supplementary.pdf
